# Supplementary material for: Biosynthesis and Characterization of Calcium Oxide Nanoparticles from Citrullus colocynthis Fruit Extracts; Their Biocompatibility and Bioactivities
Source: Materials (Basel). 2023 Mar 30;16(7):2768. doi: 10.3390/ma16072768 (PMC10096045; doi:10.3390/ma16072768)
Supplement: Supplementary file 1 [file materials-16-02768-s001.zip]

Archive with 1 entries (1 files):
- materials-2260704-supplementary.pdf
